# Supplementary material for: Novel Chemical Ligands to Ebola Virus and Marburg Virus Nucleoproteins Identified by Combining Affinity Mass Spectrometry and Metabolomics Approaches
Source: Sci Rep. 2016 Jul 12;6:29680. doi: 10.1038/srep29680 (PMC4940736; doi:10.1038/srep29680)
Supplement: Supplementary Table 1 [file srep29680-s2.xls]

## Sheet: EBOV NP
Table S1-A. Dataset for components detected in the EBOV NP incubation sample and the control
Notes: 1) Only components with the accurate mass matching the TCM compound database and peak intensity > 25 across four replicates of the protein incubation (NP-1 to NP-4) are kept.
2) putatative ligands are selected based on S/N > 2 (RSD < 30%) and VIP > 1.
Component num	GC std num	Average Rt(min)	Average Mz	Control-1	Control-2	Control-3	Control-4	NP-1	NP-2	NP-3	NP-4	S/N AVE	S/N RSD	VIP	Putative ligand
130		12.05	807.436	2096.9	2389.77	2153.29	2137.83	8742.3	9757.98	8493.8	10230.8	4.24564	0.0875411	6.22926	+
129		12.49	807.436	1274.84	1263.55	1107.52	1661.97	6656.79	6481.98	7825.95	9676.85	5.81009	0.153521	5.85518	+
125		12.44	805.421	724.094	745.537	616.029	866.287	5001.96	4798.39	4843.04	6265.23	7.10951	0.0841954	4.93827	+
47		13.12	351.073	1174.96	1025.62	593.61	746.941	4403.42	4947.49	3552.48	4014.21	4.98259	0.190659	4.26451	+
124		12.22	777.424	1250.49	1217.48	1066.86	1485.98	2953.24	3650.58	3004.99	3155.25	2.57504	0.156504	3.2493	+
61		12.47	355.131	167.759	182.718	76	111	1863.98	2287.52	1340.75	1689.86	14.124	0.205343	2.99075	+
94		13.37	423.185	171.986	186.139	89.6833	147.104	1454.08	1513.08	1225.35	1432.25	9.99566	0.254257	2.62143	+
126		12.84	805.419	178.075	153.647	168.401	218.982	1036.62	1033.47	1402.75	1847.08	7.32805	0.173708	2.47905	+
75		13.38	369.159	146.918	164.238	70.3798	140.225	1128.07	1272.33	911.502	1051.76	8.96922	0.2902	2.28745	+
30		12.68	285.092	102.745	84.6613	49	54	1128.62	1260.88	849.216	902.993	14.9827	0.190861	2.28553	+
41	GC13	12.73	337.129	325.409	319.372	142.573	204.797	1278.18	1455.28	990.565	1076.8	5.17256	0.25175	2.27423	+
57		12.25	353.128	142	132.129	79.0298	127.821	1079.66	1229.3	896.435	946.452	8.91364	0.205321	2.23659	+
128		11.51	807.433	285.021	308.199	232.542	310.141	968.019	1157.34	915.976	1059.69	3.62682	0.0731509	2.01156	+
28		13.13	283.084	248.062	202.118	122.384	165.606	840.869	938.992	654.703	775.412	4.51683	0.181117	1.82984	+
37		12.96	335.077	311.506	305.381	163.359	187.138	973.74	1034.01	665.994	661.394	3.53075	0.113659	1.78613	+
131		11.71	807.436	251.828	261.518	194.728	227.542	737.92	830.689	677.235	733.369	3.20188	0.0700777	1.67164	+
29		9.63	285.063	204.803	191.678	177.802	192.35	598.337	756.843	590.768	660.541	3.40668	0.124167	1.58267	+
46		12.45	351.079	201.551	181.346	125.059	147.209	547	690	486.591	493	3.43967	0.156728	1.45526	+
104	GC7/GC10	13.94	469.331	57.6702	80.3738	75.0757	105.939	376.315	577.398	407.272	479.715	5.91556	0.19873	1.43545	+
53		12.99	353.09	37	27	58	42	355.935	364.308	427.22	512.661	10.6712	0.255772	1.42677	+
76		12.73	381.124	157.444	176.025	109.573	141.678	564.391	639.729	437.291	438.762	3.57669	0.102742	1.42256	+
123		12.46	777.423	181.593	179.109	126.912	169.292	442.632	547.722	447.578	460.892	2.93617	0.159491	1.30276	+
31		12.4	297.021	68	62.2932	32	30	394.447	441.594	297.022	303.725	8.07394	0.245643	1.29927	+
105		12.98	485.327	137.999	161.633	119.641	134.167	384.728	532.597	420.207	417.882	3.17746	0.0964224	1.27987	+
59		12.69	355.122	44	47	48	54	339	319	355.412	330.645	7.00481	0.100072	1.25714	+
51		12.62	351.108	55	37	38	47	299.732	319.466	319.083	363.371	7.55302	0.192424	1.24026	+
65		12.83	365.083	57.8952	70.8867	39	55	320.95	330.26	273.889	301.744	5.67792	0.173212	1.17198	+
68		11.98	367.111	124.099	143.863	100.787	112.203	409	382.772	320.645	337.439	3.03631	0.0912535	1.14845	+
44		12.4	339.104	41	58.2225	24	19	431.788	440.894	147.88	119.231	7.63525	0.266408	1.13087	+
36		12.47	323.114	27	23	22	17	218.319	271.562	166.699	199.246	9.79762	0.232707	1.01606	+
32		12.57	297.048	16	15	13	14	159	170	178.293	197.335	12.2702	0.161202	0.941101
9		12.4	253.038	35	37	13	23	232.941	259.421	127.96	129.167	7.28146	0.248228	0.921509
20		13.13	265.07	58.3626	52	27	48	209.624	228.646	161.795	190.843	4.48927	0.234931	0.906583
48		12.73	351.093	77.645	48	56	64.6002	167	215	249.036	227.757	3.65068	0.299477	0.905611
34		12.23	321.099	25	27	19	19	149.277	159.239	114.952	120.502	6.06529	0.0321218	0.785478
24		8.47	267.073	80	89	74.9007	107.587	195	240	175.631	196.358	2.32602	0.157187	0.783637
73		12.99	369.12	13	10	8	8	135.239	130.408	101.822	95.023	12.0123	0.0982377	0.759167
33		12.26	321.12	23	26	14	19	143	146	84.2572	124	6.09437	0.0626194	0.742136
63		11.87	365.107	78	77	57.5977	61.9036	159.42	208.963	125	140.753	2.3004	0.126582	0.691628
38		13.5	337.101	25	22	13	18	89	123.656	96.7228	121.497	5.84271	0.290373	0.691593
35		12.99	323.113	23	19	11	11	90.409	110.869	77.7539	77.4139	5.96805	0.247076	0.630381
74		12.03	369.112	28	24	28	25	97.7263	88.7457	93.8381	93	3.56483	0.0493578	0.606895
80		12.96	407.177	8	7	8	13	75.7175	82.3189	67.0971	71.1169	8.77055	0.297721	0.596228
127		10.98	807.432	35	29	29	27	77.9939	97.4992	97.0905	87.2736	3.04269	0.179433	0.570536
6		13.13	253.033	30	29	15	23	93.3237	102.425	58	79.9681	3.49656	0.0885254	0.560135
93		13.06	423.182	14	7	10	8	69.2242	60	65.6827	72.1384	7.2754	0.258934	0.558238
3		12.06	165.036	20	15	17	21	69	77	84.2993	62	4.12362	0.263524	0.542709
27		12.35	283.059	27	32	14	19	70	100.544	48	46	2.89606	0.162177	0.478652
40		13.39	337.151	16	26	8	13	64	68	39	63.5646	4.09499	0.261422	0.471879
26		11.88	269.094	93	133	90	101	173	314	131.282	209	1.93728	0.195852	0.724209
140		11.65	983.438	344.138	349.103	279	300	592.288	692.063	572	526	1.87675	0.0873946	1.2281
135		12.03	821.403	19107	31944.9	22309	21331	23083	45210.9	43627.2	44357.7	1.66461	0.251875	9.04192
141	GC4	9.57	417.119	488	466	431	460	814	580	724	788	1.57638	0.140819	1.18065
22	GC5	9.35	429.119	490.35	547.733	413.162	483.234	642.842	894.21	613.526	677.407	1.45758	0.0937085	1.09312
23		9.11	267.053	159.091	151.028	123.742	161.055	183.532	261.786	206.103	192.523	1.43699	0.21213	0.572021
120		10.58	591.173	101.471	117.522	81.8818	92.1451	119.008	169.919	134.571	134.417	1.43023	0.135571	0.469798
111		9.11	561.162	108.438	109.145	103.913	99.7975	130.938	181.546	145.215	127.57	1.38665	0.14454	0.461472
88		9.16	417.112	78.0542	82.7061	64.6263	89.2258	84.5212	130.49	106.7	108.393	1.38161	0.199595	0.393045
8		9.57	253.037	86.0171	78.7329	60.5861	69.4945	79.4324	119.651	89.8734	82.5619	1.27865	0.218613	0.319616
25		10.25	267.053	157.345	173.455	154.684	151.807	180.149	254.138	194.81	181.582	1.26641	0.110965	0.480528
16		9.16	255.054	1457.7	1469.13	1432.69	1559.35	1530.06	2197.51	1928.29	1772.32	1.25698	0.160713	1.38376
109		9.16	549.159	3284.03	3172.64	3148.78	3415.65	3429.98	4789.1	4075.06	3801.19	1.24025	0.167823	1.9673
19		8.56	255.076	224	201	168	162	238	315	203.235	173	1.22682	0.19311	0.509858
87	GC14	9.43	417.112	1518.45	1457.65	1360.62	1482.07	1518.26	2194.34	1721.05	1661.06	1.22273	0.177767	1.28985
98		6.83	433.11	73.1762	81.036	67.3418	79.7249	87.3143	100.871	95.1899	82.5186	1.22164	0.127678	0.283758
121		6.45	593.152	166.885	185.742	189.468	220.001	211.468	231.058	232.595	226.013	1.19152	0.0928697	0.411177
102		7.65	443.084	60.4813	60.3019	57	60	70.0139	81.7912	74.9367	55.9803	1.19041	0.161087	0.227339
10		6.74	255.072	55	83	460.152	500.833	89	94	507.423	452.191	1.18908	0.255405	0.86834
118		9.93	591.173	256.04	280.853	247.237	276.865	242.605	355.209	356.127	290.937	1.17588	0.187393	0.464056
15		9.43	255.053	1790.59	1770.21	1589.67	1744.78	1745.09	2455.44	1969.66	1916.74	1.17482	0.151546	1.26811
117		8.52	591.174	704.366	628.366	705.146	791.314	685.112	986.813	787.982	793.457	1.16582	0.237489	0.708239
134	GC6	11.89	821.395	39427	48318.1	39052.9	40933.8	45690.1	49110.6	48163.5	48513.6	1.14843	0.0812044	5.22806
7		7.47	253.031	57.0427	57.1458	41	44	52	60.8552	47	62.9332	1.13829	0.191204	0.151083
101		6.91	443.094	62.1312	58.0402	68.3544	84.9623	63.0772	75.9917	83.2796	83.7839	1.13225	0.138527	0.222151
114		7.18	579.174	158.247	137.551	141.464	165.13	167.05	186.906	169.69	146.965	1.12599	0.177811	0.273934
112	GC3	6.9	563.141	841.521	820.266	831.113	1029.64	905.642	996.636	1032.09	921.695	1.10705	0.143459	0.603675
113		7.44	577.158	966.556	925.096	1004.58	1039.14	1048.28	1132.48	1134.75	1041.59	1.11017	0.0832969	0.678187
97		8.7	433.11	526.994	514.941	475.224	558.948	499.785	702.436	557.183	518.762	1.10326	0.186862	0.554021
86		7.58	417.12	383	211.559	238	218.708	418	266.832	240.919	224.55	1.09791	0.104026	0.531527
12		7.26	255.073	124	131	348.741	378.591	126	164	410.473	340.094	1.08584	0.146501	0.648744
108		7.52	549.162	776.632	778.97	728.029	758.608	790.527	935.023	846.83	725.529	1.08445	0.107083	0.568831
99		7.7	433.11	171.824	168.982	156.676	165.61	184.876	194.159	165.827	164.833	1.06967	0.0590971	0.261376
110		6.21	549.16	451.149	477.964	400.068	442.12	459.098	563.914	443.697	425.321	1.06713	0.0904684	0.479859
107	GC1	7.7	549.16	13849.8	13246	12644.6	13804.6	13794.9	15206.5	14430.4	13514.6	1.06607	0.0853755	2.0272
119		9.1	591.174	442.471	435.049	398.404	469.66	364.959	604.261	471.361	414.229	1.06972	0.247326	0.502635
4		5.71	165.044	195.48	211.941	306.584	333.94	237.8	236.56	312.099	280.103	1.04736	0.153665	0.360929
17	GC8	9.81	255.055	291.834	308.17	218.015	213.817	237.907	368.937	234.049	232.651	1.04351	0.155139	0.469818
85		6.13	417.112	488.804	539.568	557.326	638.801	535.876	610.876	567.923	570.97	1.03532	0.101893	0.334749
95		7.7	429.114	69.8096	75.2341	69.6588	74.2101	72.6939	80.1154	69.8002	76.1206	1.03349	0.0255778	0.12151
84		7.77	417.112	6428.87	5800.23	5861.76	6501.98	5963.4	6943.64	6462.68	5869.84	1.03251	0.136785	0.968525
96		7.54	433.11	129.114	126.173	105.254	129.364	112.829	135.913	133.119	119.274	1.03445	0.170473	0.161859
11	GC2/GC12	7.77	417.119	8673.59	8067.45	7792.15	8409.15	8062.11	9237.96	8412.19	8078.34	1.02871	0.098184	1.23098
13		6.13	255.048	503.268	572.349	423.431	485	507.624	587.718	426.032	483	1.00938	0.012772	0.452265
21		11.69	267.053	179.774	185.211	125.591	130.126	163.21	185.516	127.297	144.294	1.00799	0.0815603	0.291826
122		5.4	661.196	43	44	188.293	187.796	48	37	201.771	181.844	0.999269	0.122504	0.534435
116		8.23	591.155	85	93	56	59	80	84.2374	60	63	0.996545	0.0859097	0.21439
115		7.73	579.176	119.671	119.224	123.619	130.817	129.415	85.9686	137.197	130.362	0.977217	0.181556	0.23523
142	GC9	10.02	283.061	39	33	32.4051	33.9771	25	48	31.8902	32.2396	1.00714	0.333348	0.144046
14		6.25	255.072	233	323	411.723	499.002	292	274	282	472.783	0.933475	0.256108	0.568772
18		8.66	255.048	313.798	282.366	283.072	223	230	302	212	219	0.883369	0.190657	0.434168
100		12.51	437.235	145.452	167.338	118.998	140.501	142.76	98.8597	88.5356	128.657	0.807995	0.217883	0.327818
42		13.38	339.11	12	13	19	15	104.592	118.841	81.4921	103.926	7.26878	0.303462	0.686183
54		12.37	353.124	67	52	42	56.4899	270	366	373.809	361.685	6.5928	0.30497	1.2533
83		13.4	415.111	12	12	7	17	74	57.1622	48	54	5.24095	0.310785	0.50004
1		12.74	132.044	14	16	11	8	76.0019	78.359	41	65.1119	5.5481	0.336651	0.525452
62		11.86	363.067	78	87	45	76.724	95.0094	175.542	136.52	183	2.16369	0.350117	0.630254
45		12.34	351.068	178	158	100	145	341.821	420.765	380	269.197	2.55999	0.353171	1.04862
106		13.4	487.342	33	42	19	36	228.024	255.644	226.353	223.65	7.7806	0.357147	1.05024
133		10.71	821.415	79	102.389	74.4641	109.642	61	172.179	143	137.711	1.40754	0.358721	0.460076
78		13.25	391.192	36	58	56	31	351	313.917	277.377	318.855	7.60029	0.369241	1.21243
2		13.26	132.047	17	31	10	27	138.875	131.168	94.1127	133.566	6.68962	0.372986	0.743314
69		12.54	367.135	85	84	59	63	718	996	506	266.752	8.27866	0.377371	1.68216
81		13.32	407.189	20	15	12	24	62	77.6466	96.258	119.405	5.31828	0.381753	0.616114
66		13.16	367.103	10	9	10	12	56	84.0173	65.4622	41	6.22454	0.394114	0.518928
5		9.65	217.047	43	78	716.444	649.948	90	73	638.209	836.517	1.30169	0.427515	1.16859
82		13.49	407.178	34	59	30	32	230.066	225.4	307.164	394.353	8.28733	0.453452	1.15471
70		11.88	367.167	126	148	93	98	409	432	73.8688	303	2.51277	0.459023	0.919652
137		12.51	891.471	9	15	17	22	32	27	59.1388	28	2.52676	0.460715	0.299755
103		11.88	469.313	36	38	22	42	110	185	70.5514	56.0268	3.11621	0.463499	0.602527
139		12.15	941.481	131.747	132.755	72	101	790.607	897.25	356	166	4.83691	0.46624	1.50773
56		13.63	353.14	16	19	11	16	59	35	75.7896	88.8357	4.49295	0.490052	0.503703
136		11.31	821.398	185.809	207.364	72	84	717.603	799.371	676.134	844.717	6.79097	0.500226	1.83518
89		7.84	419.146	358	312	330	384	348	354	399	82.4281	0.882607	0.516838	0.432846
49		12.9	351.113	14	25	12	17	61	128.062	158.208	218.328	8.87661	0.539508	0.80828
43		12.63	339.132	38	41	17	28	159	164	209.701	255.276	7.40914	0.546618	0.941806
79		13.87	405.164	20	29	22	21	71.9172	66.7499	134.281	185.299	5.20626	0.553607	0.684649
58		12.79	355.146	41	40	36	45	104.599	363	325	164.223	6.07585	0.570298	0.987337
39		12.83	337.12	204	198	54.2909	135	768	906	617.355	660.623	6.1513	0.570979	1.79175
90		14.22	419.14	53.7997	73.6791	38	58.0249	259.444	278.232	494.029	735.256	8.56771	0.577632	1.40669
71		13.5	367.143	52	44	15	25	139.707	189.409	176.624	226.555	6.95713	0.603664	0.892245
55		12.45	353.138	72	81	51	39	1147	1474	290.98	1287	18.2084	0.618347	2.17797
64		13.6	365.117	17	25	14	15	47	39	86.2427	115.259	4.54221	0.629683	0.520976
77		13.22	389.192	19	28	14	18	44	31	83.8445	94.9221	3.67132	0.63589	0.46368
91		13.79	421.153	51	64.6728	24	47	288.742	120.499	308.634	396.957	7.20761	0.642985	1.08926
132		11.6	819.391	1310.55	1410.57	111.854	1306	2337.72	3030.57	256.149	78.1861	1.57053	0.655474	2.09756
72		13.28	369.094	157	170	69	138	1216	58.0713	849	1114	7.11591	0.698527	1.84228
50		12.14	351.133	27	31	20	23	44	55	108.707	180.119	4.16761	0.72249	0.594789
92		13.61	421.16	119.553	184.56	99.4757	191.292	604.206	109.881	1176.7	1461.71	6.27988	0.749512	1.85571
67		12.41	367.107	366.232	388.61	58.8915	220.238	3194.05	3495.68	1800.34	1866.24	14.1902	0.769701	3.52332
60		12.42	355.108	192	210	85	112	993.237	1138.74	98.4719	1966	7.32694	0.967967	1.89716
138		12.27	933.537	3	11	19	32	98	99	100.734	121.542	12.6917	1.06328	0.694525

## Sheet: MARV NP
Table S1-B. Dataset for components detected in the MARV NP incubation sample and the control
Notes: 1) Only components with the accurate mass matching the TCM compound database and peak intensity > 25 across four replicates of the protein incubation (NP-1 to NP-4) are kept.
2) putatative ligands are selected based on S/N > 2 (RSD < 30%) and VIP > 1.
Component num	GC std num	Average Rt(min)	Average Mz	Control-1	Control-2	Control-3	Control-4	NP-1	NP-2	NP-3	NP-4	S/N AVE	S/N RSD	VIP	Putative ligand
138		12.33	823.415	2782.62	4000.33	2753.19	3194.35	11020.5	10497.8	8710.44	10383.8	3.24978	0.168897	6.34768	+
126		12.49	807.421	758.463	1224.27	850.704	948.112	6320.47	6502.3	4269.84	5627.73	6.14984	0.244718	5.17375	+
128		12.04	807.422	1904.74	2423.7	1836.58	2076.25	6058.79	5827.65	5377.77	7588.04	3.04204	0.171245	4.87903	+
122		12.43	805.405	480.096	746.724	474.789	527.151	3528.78	3477.97	2542.48	3380.46	5.94387	0.199032	3.91029	+
119		12.22	777.41	994.475	1333.4	943.502	1183.88	3349.21	2998.18	3049.89	3567.4	2.96554	0.168547	3.51419	+
143		11.37	823.418	1046.63	1522.63	1114.17	1177.82	3319.45	3214.12	3076.22	3288.78	2.70893	0.162497	3.42739	+
139		12.7	823.415	604.703	873.587	749.82	864.031	2855.39	2746.56	2306.42	3197.29	3.6606	0.207855	3.40015	+
52		12.69	353.089	474	729	472	463	2321.21	2795.31	2500.02	3148.44	5.20706	0.235885	3.27642	+
147		12.12	837.398	450	691	617	639	2105.14	1965.04	2386.34	2604.26	3.86626	0.197454	3.08355	+
130		11.62	819.386	852.274	1289.54	1044.18	1101.89	2362.55	2358.25	2605.46	2826.18	2.41522	0.169041	2.91315	+
140		10.5	823.417	806.351	1026.62	872.865	953.787	1860.19	1759.31	1997.9	2137.96	2.13776	0.132878	2.42917	+
127		12.88	807.419	69	74	47	69	1003.44	938.462	527.097	840.774	12.6561	0.110415	2.04988	+
41	GC13	12.72	337.129	108.164	152.058	142.552	144.049	836.511	990.496	615.069	1275.24	6.85381	0.283582	2.0343	+
136		11.02	821.402	502.423	689.871	543.715	596.718	1239.15	1189.91	1308.77	1350.4	2.21533	0.152555	2.00369	+
125		11.51	807.42	188.587	270.403	209.343	236.277	610.516	624.201	674.517	737.582	2.97236	0.149914	1.58781	+
129		11.71	807.423	166.278	242.705	168.748	193.378	523.504	526.527	480.092	553.154	2.75582	0.150618	1.38484	+
120		12.46	777.411	145.695	199.219	118.871	146.046	473.828	457.058	397.292	486.106	3.05428	0.1664	1.32005	+
29		12.69	285.093	50	87.2925	65.9985	51	354.535	414.268	252	361.352	5.68501	0.29265	1.29629	+
149		12.15	941.459	91.9788	124.472	56	66	540.149	526.337	208	308	4.62052	0.199322	1.2359	+
97	GC7/GC10	13.94	469.331	40	68.9954	51	58.2762	253.816	337.873	176.16	369.566	5.25955	0.263018	1.13875	+
150		11.31	953.49	29	42	34	57	137	317.098	199	347.541	6.05606	0.191825	1.06867	+
37		12.95	335.082	115.146	179.639	123.154	132	354	398	206.103	345.881	2.39594	0.248678	1.04782	+
44		12.45	351.067	105.662	147	102	113	230.632	278.3	169.179	421.269	2.36565	0.394486	0.952842
72		13.89	405.161	9	8	4	5	174.256	210.28	80.4861	192.902	26.0872	0.340667	0.925874
70		13.25	391.181	19	22	21	24	188.425	211.537	69.143	221.772	8.01637	0.394364	0.900734
118		12.68	777.411	16	16	30	15	172.838	152.696	117.587	160.503	8.7414	0.373494	0.859297
101		13.39	487.342	25	39	27	19	150.263	172.081	102.431	163.714	5.70828	0.377011	0.819224
38		13.28	335.077	19	38	27	28	130.436	178.795	81.9047	196.195	5.40266	0.351382	0.816948
134		17.72	821.4	39	25	26	29	146.275	124.123	148.555	148.233	4.88519	0.168434	0.796092
59		11.85	365.201	37	66.2538	36	36	165.37	125.826	142.996	178	3.82129	0.351062	0.786918
39		12.52	337.118	22	49	27	33	110	178	74.371	201.128	4.37048	0.337452	0.781984
71		14.3	403.147	6	5	6	6	139.033	139.805	57.4318	122.769	20.2917	0.383906	0.764457
23		8.48	267.073	60	81	96.3666	83.7975	142	154	178.614	238.888	2.24304	0.208032	0.723582
137		10.69	821.391	66	100.68	73	74	143.764	132.745	165.743	174.672	2.0319	0.236919	0.651363
63		11.98	367.103	62.9812	76	52	59	118.456	135.928	83.7213	168.667	2.03453	0.275673	0.602098
1		13.25	132.043	9	12	6	9	74.1465	93.8916	34	93.5654	8.0314	0.241327	0.594785
31		12.56	297.026	11	18	9	14	71	93.4421	28	99.0145	5.45734	0.320515	0.571474
80		9.16	417.107	41	68.0362	67	52	104.872	106.113	114.872	113.394	2.00317	0.2268	0.546969
34		12.47	323.112	16	29	8	18	56	73.6001	27	99.1746	3.73066	0.3379	0.513721
87		9.31	429.136	37	46	44	49	74	79	91	109.456	2.00484	0.107399	0.494563
98		11.01	469.346	22	29	27	26	60.5431	51	56.1305	55.154	2.1777	0.190875	0.415128
113		10.58	591.175	66.0677	74.9038	59.5614	68.9607	133.066	127.811	131.497	141.143	1.99372	0.105061	0.619293
146		10.84	837.398	151.47	218.26	160.98	193.17	336.32	318.666	384.013	358.611	1.98058	0.207731	0.986619
145		10.43	837.396	776.746	959.553	696.243	790.26	1707.58	1454.2	1476.72	1570.57	1.95557	0.156499	2.07242
11		7.47	253.037	38	48	32	36	66.7174	82.2386	69.3671	78.4765	1.95416	0.130116	0.45027
148		11.25	837.396	7533.86	11122.3	8526.58	9376.23	16213.6	15109.2	17678.8	18248.3	1.88254	0.190984	6.64191
141		11.67	823.416	600.54	888.04	672.87	709.142	1301.51	1236.67	1280.55	1370.03	1.84872	0.176496	1.83998
117		5.37	661.193	46	60	153.815	168.874	108	97	259.862	270.751	1.8143	0.197151	0.47655
111		9.92	591.173	155.073	205.572	213.03	212.901	315.93	307.08	388.952	397.478	1.80596	0.125896	0.922039
30		9.63	285.063	124.267	139.043	98.6408	110.179	194.247	215.157	172.063	261.318	1.80666	0.214307	0.722703
102		9.16	549.161	1981.41	2506.37	2465.23	2400.89	4077.62	3698.74	4500.38	4410.44	1.79905	0.13375	3.22557
19		8.67	255.062	138	178	172	251.542	246	379.973	242	437.87	1.76625	0.168504	0.886955
14		9.16	255.054	950.355	1181.65	1162.85	1118.16	1865.32	1736.05	2091.65	2042.79	1.7644	0.118704	2.16987
17		6.69	255.073	44	54	365.983	425.104	96	84	641.473	657.556	1.75923	0.169015	0.535618
20	GC5	9.35	429.119	355.178	421.52	381.19	383.283	619.427	616.183	681.152	782.928	1.75885	0.135265	1.2778
144		11.66	837.394	14242.9	18448.2	13927.7	16993.9	25838.5	25750.5	29072.2	29176.7	1.75355	0.162773	8.16722
21		9.11	267.053	125.996	146.679	116.456	115.257	205.481	196.733	218.083	243.353	1.73904	0.189689	0.709098
22		10.25	267.053	110.787	146.743	128.461	128.484	203.789	196.205	236.902	245.581	1.73301	0.15349	0.717597
78	GC14	9.43	417.111	920.613	1185.18	1111.09	1135.08	1771.9	1728.03	1907.21	2074.01	1.73161	0.116216	2.11836
90		8.7	433.108	346.366	442.407	372.629	391.322	629.478	606.871	721.628	692.469	1.72382	0.142124	1.25199
151	GC4	9.57	417.119	378	424	448	470	666	686	746	858	1.71763	0.0545065	1.31328
114		8.52	591.172	435.332	621.76	610.424	656.873	893.733	858.079	1053.77	1125.22	1.71809	0.15993	1.48381
77		7.57	417.114	173	219.243	178.859	190.572	303.381	284.911	353.39	350.212	1.71667	0.170558	0.861235
115		9.1	591.173	298.786	400.723	314.196	352.324	538.19	477.673	641.869	623.167	1.70123	0.212097	1.11689
106		9.11	561.16	82.2711	95.632	87.4276	83.9094	134.005	129.743	165.465	160.787	1.69858	0.154557	0.572039
15		7.27	255.074	225	324	351	352.925	428	406	625.883	647.064	1.69297	0.175603	1.00467
13		9.43	255.054	1095.82	1399.24	1294.41	1315.34	2055.34	2006.65	2152.85	2299.05	1.6802	0.110616	2.2224
108		7.44	577.157	655.892	878.9	806.754	842.068	1290.75	1216.71	1358.12	1417	1.67962	0.141865	1.74068
79		6.12	417.111	336.051	440.944	421.752	444.635	646.88	630.582	689.712	720.285	1.65258	0.123545	1.22745
89		7.53	433.107	90.8861	108.405	94.2881	85.0786	154.883	141.966	150.511	168.427	1.64742	0.1682	0.578311
5		5.72	165.044	167.357	237.34	280.597	294.765	379.47	328.349	399.8	420.369	1.62545	0.26358	0.845139
107	GC3	6.9	563.141	658.225	764.416	724.04	781.193	1118.95	1105.92	1228.85	1264.73	1.61572	0.0734891	1.60354
92		6.83	433.105	59.2546	72.2372	67	63.8388	116.01	107.898	96.2891	96.8781	1.60155	0.149791	0.467435
103		7.52	549.162	492.853	648.552	491.929	474.216	836.049	806.469	850.046	826.788	1.60283	0.149959	1.31295
105		6.21	549.162	333.729	424.812	338.683	324.042	592.367	576.233	532.268	547.436	1.5981	0.113516	1.08531
109		7.18	579.179	117.644	149	131.392	134.737	198.466	198.022	215.858	231.367	1.59401	0.112474	0.668188
91		7.7	433.108	127.035	167.766	117.553	129.908	213.955	207.458	213.897	209.054	1.58741	0.157205	0.657925
9		18.22	237.086	54	69	25	62.7848	87.9653	75	57	83.9101	1.5831	0.325123	0.323553
94		7.64	443.092	52	56	56	56	89.1693	79.9289	89.893	88.3544	1.58127	0.074935	0.427885
16		6.23	255.074	260	384	413.63	452.35	492	526	639.153	657.854	1.56541	0.146547	1.01284
27		9.12	283.068	27	42	31	28	43	44	43	60.6933	1.54873	0.303356	0.295406
76		7.77	417.109	4265.19	5332.06	4969.98	5194.22	7245.43	6983.25	7952.2	8126.25	1.54323	0.107399	3.87891
95		6.9	443.097	45	54.4304	58.8583	68.1546	78.0504	76.2425	99.3735	90.243	1.53691	0.133235	0.390723
104	GC1	7.7	549.16	9408.12	12678.7	10953.2	10965.6	16142.2	15735.5	16758.9	17715.7	1.52562	0.133917	5.68248
18	GC8	9.81	255.055	165.089	189.785	140.52	142.686	216.521	241.107	232.198	253.94	1.50352	0.167225	0.647849
116		6.45	593.153	128.172	175.238	186.778	186.873	229.469	238.737	245.266	278.754	1.48938	0.143883	0.659661
110		7.74	579.172	106.65	120.656	108.594	104.956	147.564	140.965	170.023	174.405	1.44483	0.150493	0.507011
88		7.7	429.116	51	67.2032	63.4653	57.8019	77.0726	71.9907	92.3504	90.2856	1.3999	0.159589	0.342272
12	GC2/GC12	7.77	417.119	6143.68	7518.13	7217.21	7229.89	9576.27	9367.6	10060.4	9934.7	1.3932	0.0921337	3.95703
24		11.69	267.051	96.5281	91.2048	70.8238	51	119.068	96.6398	73.7459	106.619	1.35623	0.366577	0.25535
8		17.69	237.096	26	27	49	39	27	32	75.5142	57	1.30657	0.17984	0.16515
152	GC9	10.02	283.061	19	30.7296	15	24	26	33.0796	30	27.4294	1.35747	0.318115	0.157351
65		17.97	369.103	26	34	34	54.5399	40	34	32	34	1.02576	0.370191	0.0193741
132	GC6	11.86	821.377	46667.4	39728	45008.9	46612.7	48982.4	26465.6	48525.5	49050.8	0.961554	0.205232	1.39167
93		12.49	437.233	155.8	166.112	159.669	150.841	118.451	109.67	115.899	142.377	0.772562	0.157306	0.44793
81		11.85	417.127	17	59	21	14	74.0363	139	76.4172	89.0947	4.17846	0.400942	0.584611
25		11.05	269.07	45	57.9776	35	42	48	41	50	81.6158	1.28641	0.410219	0.237512
96		15.02	455.339	6	8	6	10	127.583	103.242	47	126.714	13.6685	0.408034	0.709086
55		12.24	353.126	45	76	49	43	316.449	402.915	218.625	472.355	6.94511	0.417286	1.29947
64		11.83	367.125	23	53.0994	19	22	91.8621	94	99	124	4.15279	0.417578	0.64576
73		14.09	407.168	7	9	7	6	94.948	96.8806	35	96.7551	11.3636	0.420119	0.627589
50		13.91	351.118	9	14	11	7	93	108.092	74.1117	115.302	10.3158	0.424152	0.704793
42		13.38	339.11	16	13	19	20	54	60.3782	26	91.7705	3.4941	0.438849	0.471578
68		12.73	381.123	64.8391	69.7965	71.5633	62.7412	198.444	191.823	119.042	310.768	3.10637	0.440727	0.867952
85		13.82	421.158	16	22	13	12	441.071	455.427	159.07	457.005	24.647	0.443632	1.39535
33		12.23	321.095	12	22	20	15	59	80.1468	37	94.0751	4.17034	0.45147	0.530929
2		11.87	146.1	20	33	44	42	82	75.3145	77	73.1048	2.46821	0.452525	0.489183
48		12.14	351.108	15	29	27	16	138.19	155.817	71.7088	111.466	6.05203	0.455726	0.719465
100		13.02	485.362	103	127	107	133	361	337	99.5725	463	2.64255	0.457138	1.01968
7		18.31	237.063	50	62.7848	52	46	118	61.4599	50	63	1.4175	0.462763	0.249125
3		11.83	149.068	70.1102	144	66	77.8437	258	129.584	232	231.076	2.76585	0.463005	0.792386
28		13.12	283.083	76.7379	148.657	121.388	103.482	308.494	381.25	184.855	509.64	3.25812	0.463815	1.15271
45		13.12	351.073	437.519	771.242	549.567	468.38	1611.63	1963.77	972.48	2526.84	3.34855	0.470184	2.62039
47		12.63	351.111	16	24	12	15	114.371	76	55.6096	148.004	6.20398	0.474508	0.66156
46		12.74	351.088	10	38	18	20	83	114.64	67.1208	157.963	5.73598	0.479257	0.697096
43		12.63	339.108	22	34	41	25	210.05	264.044	99.6971	274.156	7.6779	0.486401	0.993658
124		10.98	807.418	13	17	31	36	89.2871	75.0517	81.239	93.3693	4.12431	0.489309	0.584514
135		11.32	821.411	82	200.44	191.792	198.45	438.561	431.975	447.726	492.64	3.08008	0.492864	1.28663
121		12.01	805.394	27	55.4603	37	19	89.8385	93.8992	86.3645	99.8651	3.15267	0.493267	0.570151
69		13.21	389.159	20	12	7	7	80.9305	87.4509	46	92.443	7.77792	0.498416	0.594381
53		12.57	353.111	312	151.725	80.2875	88.6353	1902	2072	328.968	927.792	8.57934	0.501769	2.22421
57		13.6	365.083	4	6	6	4	78.5149	101.299	31	100.919	16.7271	0.505375	0.627261
66		12.47	369.117	21	26	18	13	65	73	38	80.467	3.55095	0.5089	0.49413
133		11.94	821.384	30738	22751	29366	39343.2	43645.2	43342.4	46873	13390	1.31537	0.517153	7.16877
112		8.36	591.17	149	134	64	57	137.982	129.064	155.312	154.677	1.7574	0.538254	0.36777
142		12.06	823.417	2119	2522	1813	2041	2988	7124.98	7366.58	2725	2.40839	0.539276	3.609
83		14.22	419.143	7	16	9	11	773.544	874.329	227.701	742.046	64.4777	0.548997	1.83564
99		12.97	485.327	97.5334	122.727	97.4891	119.791	333.43	335.115	242.93	58.33	2.282	0.551953	0.818159
60		13.5	367.141	8	10	16	8	171.979	191	51	205.39	17.3646	0.566323	0.875591
84		13.6	421.158	23	24	24	15	1068.55	1211.37	403.179	1294.74	50.012	0.569534	2.29673
56		12.47	355.139	121.972	187.44	91.2593	92.2496	439.268	536.824	242.144	718.106	4.22577	0.569593	1.4239
32		12.4	297.025	28	43	26	26	146.736	159.224	70.8158	249.929	5.31994	0.572096	0.838148
123		12.83	805.411	57	145.973	114.411	124.049	768.726	770.253	467.236	803.97	7.33201	0.575292	1.83066
54		12.38	353.124	14	31	24	23	106	117	57.2291	223.485	5.86172	0.576281	0.760403
62		12.4	367.106	155.379	230.564	151.159	129.354	883.932	1014.59	397.11	1391.48	5.86842	0.595142	2.04559
67		13.38	369.158	40	71.234	66.6433	42	603.247	633.606	252.197	854.016	12.0235	0.599912	1.7082
75		13.49	407.179	9	15	16	8	219.912	274.247	95.8107	301.406	21.5954	0.610348	1.07396
58		12.83	365.09	9	22	27	19	363.533	458.124	208.101	361.956	21.9935	0.617119	1.34004
51		12.99	353.09	13	32	15	12	299.302	331.204	140.711	427.573	19.5963	0.631006	1.25134
49		12.9	351.107	15	10	14	9	201.893	286.115	71.0019	119.845	15.1147	0.649368	0.857014
86		13.37	423.181	25	64.6343	59.6283	33	841.547	1127.11	313.97	1336.32	24.2151	0.656983	2.16888
6		9.6	217.048	105	130	469.965	491.389	29	38	529.615	455.807	0.655753	0.665916	0.138732
26		12.59	283.064	9	17	14	12	47	59	31	125.179	5.33467	0.677625	0.543739
4		13.37	149.082	6	4	11	12	98.7357	112.346	31	152.412	15.0154	0.695366	0.699286
131		13.6	821.4	82	85	70	85	132	602.814	157	697.782	4.78844	0.698814	1.30908
74		13.31	407.169	16	10	8	6	124.174	144.677	45	161.839	13.7067	0.701356	0.763444
40		12.83	337.12	49	99	116	98	452	488	108.597	368.241	4.71188	0.730858	1.12336
35		16.09	325.143	18	16	17	26	43	122.699	43	40	3.53137	0.790843	0.403878
61		12.37	367.129	154	236	142	129	925	1097	74.965	1475	5.65421	0.796339	1.97724
10		12.4	253.057	31	17	14	12	47	45	34	96.6756	3.66202	0.811081	0.431558
82		7.73	419.143	259	331	281	85.3022	411	410	489	516	2.65371	0.856645	1.00629
36		15.97	325.148	21	13	28	22	149.497	36	28	38	3.15386	0.869185	0.377562
